# Supplementary material for: TP53 /KRAS Co-Mutations Create Divergent Prognosis Signatures in Intrahepatic Cholangiocarcinoma
Source: Front Genet. 2022 Mar 25;13:844800. doi: 10.3389/fgene.2022.844800 (PMC8990229; doi:10.3389/fgene.2022.844800)
Supplement: Supplementary file 2 [file DataSheet2.xlsx]

## Sheet: Table S1
Table S1. Details of baseline information of the three cohorts.
Charateristics	ICGC	MSK	SH
Age
<=60	127 (30.4)	134 (35.4)	30 (29.1)
>60	112 (26.9)	245 (64.6)	72 (69.9)
Unavailable	178 (42.7)		1 (1.0)
Sex
Male	261 (65.3)	178 (47.0)	65 (63.1)
Female	156 (34.7)	201 (53.0)	38 (36.9)
HBV
Positive	20 (4.8)	17 (4.5)	48 (46.6)
Negative	289 (69.3)	362 (95.5)	54 (52.4)
Unavailable	108 (25.9)		1 (1.0)
HCV
Positive	14 (3.4)	16 (4.2)	100 (97.0)
Negative	292 (70.0)	363 (95.8)	2 (2.0)
Unavailable	111 (26.6)		1 (1.0)
AJCC stage
I and II	156 (37.4)
III and IV	230 (55.2)
Unavailable	31 (7.4)
		379

## Sheet: Table S2
Table S2. The individual biological characteristics of samples for the ICGC cohort.
ID	Sex	Age	HBV	HCV	Stage
CCA1	Male	<=60	Negative	Negative	NA
CCA2	Female	<=60	Negative	Negative	III and IV
CCA3	Male	>60	NA	NA	I and II
CCA4	Female	<=60	Positive	Negative	I and II
CCA5	Female	>60	Negative	Negative	I and II
CCA6	Male	<=60	Negative	Negative	I and II
CCA7	Male	<=60	Negative	Negative	III and IV
CCA8	Male	>60	Negative	Negative	I and II
CCA9	Female	<=60	Negative	Negative	III and IV
CCA10	Female	>60	Negative	Negative	III and IV
CCA11	Male	<=60	Negative	Negative	I and II
CCA12	Female	<=60	Negative	Negative	NA
CCA13	Male	>60	Negative	Negative	NA
CCA14	Female	<=60	Negative	Negative	NA
CCA15	Male	>60	Negative	Negative	III and IV
CCA16	Female	>60	Negative	Negative	NA
CCA17	Male	>60	Negative	Negative	I and II
CCA18	Female	>60	Negative	Negative	III and IV
CCA19	Female	>60	Negative	Negative	NA
CCA20	Male	>60	Negative	Negative	III and IV
CCA21	Male	<=60	Negative	Negative	I and II
CCA22	Female	<=60	Negative	Negative	III and IV
CCA23	Male	<=60	Negative	Negative	NA
CCA24	Female	<=60	Negative	Positive	NA
CCA25	Male	<=60	Negative	Negative	III and IV
CCA26	Female	>60	Negative	Negative	NA
CCA27	Female	>60	NA	NA	III and IV
CCA28	Female	>60	NA	NA	III and IV
CCA29	Male	<=60	NA	NA	III and IV
CCA30	Male	>60	NA	NA	III and IV
CCA31	Male	>60	Negative	Negative	I and II
CCA32	Male	>60	Negative	Negative	III and IV
CCA33	Male	<=60	Negative	Negative	I and II
CCA34	Male	>60	Negative	Negative	III and IV
CCA35	Male	>60	Negative	Positive	III and IV
CCA36	Male	>60	Positive	Negative	III and IV
CCA37	Male	>60	Negative	Negative	III and IV
CCA38	Male	>60	Positive	Negative	III and IV
CCA39	Male	<=60	Negative	Negative	I and II
CCA40	Male	<=60	Negative	Negative	III and IV
CCA41	Female	NA	Negative	Negative	NA
CCA42	Male	NA	Negative	Negative	III and IV
CCA43	Male	NA	Negative	Negative	I and II
CCA44	Male	NA	Negative	Negative	I and II
CCA45	Male	NA	Negative	Negative	III and IV
CCA46	Male	NA	Negative	Negative	III and IV
CCA47	Female	NA	Negative	Negative	III and IV
CCA48	Male	NA	Negative	Negative	I and II
CCA49	Male	NA	Negative	Negative	I and II
CCA50	Male	NA	Negative	Negative	I and II
CCA51	Male	NA	Negative	Negative	I and II
CCA52	Female	NA	Negative	Negative	III and IV
CCA53	Male	NA	Negative	Negative	I and II
CCA54	Male	NA	Negative	Negative	I and II
CCA55	Male	NA	Negative	Negative	I and II
CCA56	Female	NA	Negative	Negative	III and IV
CCA57	Male	NA	Negative	Negative	III and IV
CCA58	Female	NA	Negative	Negative	III and IV
CCA59	Male	NA	Negative	Negative	I and II
CCA60	Male	NA	Positive	Negative	I and II
CCA61	Female	NA	Negative	Negative	I and II
CCA62	Male	NA	Negative	Negative	III and IV
CCA63	Male	NA	Negative	Negative	I and II
CCA64	Male	NA	Negative	Negative	I and II
CCA65	Female	NA	Negative	Negative	III and IV
CCA66	Male	NA	Negative	Negative	I and II
CCA67	Female	NA	Negative	Negative	III and IV
CCA68	Female	NA	Negative	Negative	III and IV
CCA69	Male	NA	Negative	Positive	III and IV
CCA70	Male	NA	Negative	Positive	III and IV
CCA71	Male	NA	Negative	Negative	I and II
CCA72	Female	NA	Negative	Positive	III and IV
CCA73	Male	NA	Negative	Negative	III and IV
CCA74	Male	NA	Negative	Negative	I and II
CCA75	Male	NA	Negative	Negative	I and II
CCA76	Female	NA	Negative	Negative	I and II
CCA77	Male	NA	Positive	Negative	I and II
CCA78	Male	NA	Negative	Negative	III and IV
CCA79	Male	NA	Negative	Negative	I and II
CCA80	Male	NA	Negative	Negative	I and II
CCA81	Female	NA	Negative	Negative	III and IV
CCA82	Male	NA	Negative	Negative	I and II
CCA83	Male	NA	Negative	Negative	III and IV
CCA84	Male	NA	Negative	Negative	III and IV
CCA85	Male	NA	Negative	Negative	I and II
CCA86	Male	NA	Negative	Negative	I and II
CCA87	Male	NA	Negative	Negative	I and II
CCA88	Male	NA	Negative	Negative	III and IV
CCA89	Male	NA	Negative	Negative	I and II
CCA90	Male	NA	Negative	Negative	I and II
CCA91	Male	NA	Negative	Negative	III and IV
CCA92	Male	NA	Negative	Negative	III and IV
CCA93	Female	NA	Negative	Negative	I and II
CCA94	Female	NA	Negative	Negative	I and II
CCA95	Male	NA	Negative	Negative	III and IV
CCA96	Male	NA	Negative	Negative	I and II
CCA97	Female	NA	Negative	Negative	III and IV
CCA98	Male	NA	Negative	Negative	I and II
CCA99	Male	NA	Negative	Negative	III and IV
CCA100	Male	NA	Negative	Negative	I and II
CCA101	Female	NA	Negative	Negative	III and IV
CCA102	Male	NA	Negative	Negative	I and II
CCA103	Female	NA	Negative	Negative	III and IV
CCA104	Male	NA	Negative	Negative	I and II
CCA105	Male	NA	Negative	Negative	III and IV
CCA106	Female	NA	Negative	Negative	I and II
CCA107	Female	NA	Negative	Negative	III and IV
CCA108	Female	NA	Negative	Negative	I and II
CCA109	Male	NA	Negative	Negative	I and II
CCA110	Male	NA	Negative	Negative	III and IV
CCA111	Male	NA	Negative	Negative	I and II
CCA112	Male	NA	Negative	Negative	III and IV
CCA113	Male	NA	Negative	Negative	I and II
CCA114	Female	NA	Negative	Negative	I and II
CCA115	Male	NA	Negative	Negative	I and II
CCA116	Male	NA	Negative	Negative	III and IV
CCA117	Male	NA	Negative	Positive	I and II
CCA118	Female	NA	Negative	Negative	I and II
CCA119	Male	NA	Negative	Negative	III and IV
CCA120	Female	NA	Negative	Negative	I and II
CCA121	Male	NA	Negative	Negative	I and II
CCA122	Male	NA	Negative	Negative	I and II
CCA123	Male	NA	Negative	Negative	III and IV
CCA124	Male	NA	Negative	Negative	III and IV
CCA125	Female	NA	Negative	Negative	I and II
CCA126	Male	NA	Negative	Negative	III and IV
CCA127	Male	NA	Negative	Negative	III and IV
CCA128	Male	NA	Negative	Negative	I and II
CCA129	Male	NA	Negative	Negative	III and IV
CCA130	Male	NA	Negative	Negative	III and IV
CCA131	Female	NA	Negative	Negative	I and II
CCA132	Male	NA	Negative	Negative	I and II
CCA133	Male	NA	Negative	Negative	I and II
CCA134	Male	NA	Negative	Negative	I and II
CCA135	Male	NA	Negative	Negative	III and IV
CCA136	Male	NA	Negative	Negative	III and IV
CCA137	Male	NA	Negative	Negative	III and IV
CCA138	Female	NA	Positive	Negative	III and IV
CCA139	Female	NA	Negative	Negative	III and IV
CCA140	Male	NA	Negative	Negative	I and II
CCA141	Male	NA	Negative	Negative	III and IV
CCA142	Male	NA	Negative	Negative	I and II
CCA143	Male	NA	Negative	Positive	III and IV
CCA144	Male	NA	Negative	Negative	III and IV
CCA145	Male	NA	Negative	Positive	I and II
CCA146	Female	NA	Negative	Negative	III and IV
CCA147	Male	NA	Negative	Negative	I and II
CCA148	Female	NA	Negative	Positive	I and II
CCA149	Male	NA	Negative	Negative	III and IV
CCA150	Male	NA	Negative	Negative	I and II
CCA151	Male	NA	Negative	Negative	III and IV
CCA152	Male	NA	Negative	Negative	III and IV
CCA153	Female	NA	Positive	Negative	III and IV
CCA154	Female	NA	Negative	Negative	III and IV
CCA155	Male	NA	Negative	Negative	III and IV
CCA156	Female	NA	Negative	Negative	III and IV
CCA157	Male	NA	Negative	Positive	III and IV
CCA158	Female	NA	Negative	Negative	I and II
CCA159	Male	NA	Negative	Negative	I and II
CCA160	Female	NA	Negative	Negative	III and IV
CCA161	Male	NA	Negative	Negative	I and II
CCA162	Male	NA	Negative	Negative	III and IV
CCA163	Male	NA	Negative	Negative	I and II
CCA164	Male	NA	Negative	Negative	I and II
CCA165	Male	NA	Negative	Negative	I and II
CCA166	Male	NA	Negative	Negative	III and IV
CCA167	Male	NA	Negative	Negative	III and IV
CCA168	Male	NA	Negative	Negative	I and II
CCA169	Male	NA	Negative	Negative	I and II
CCA170	Male	NA	Negative	Negative	I and II
CCA171	Male	NA	Negative	Negative	III and IV
CCA172	Female	NA	Negative	Negative	III and IV
CCA173	Female	NA	Negative	Negative	III and IV
CCA174	Female	NA	Negative	Negative	I and II
CCA175	Male	NA	Negative	Negative	I and II
CCA176	Female	NA	Negative	Negative	III and IV
CCA177	Male	NA	Negative	Negative	I and II
CCA178	Male	NA	Negative	Negative	I and II
CCA179	Male	NA	Negative	Negative	NA
CCA180	Male	NA	Negative	Negative	NA
CCA181	Female	NA	Negative	Negative	NA
CCA182	Male	NA	Negative	Negative	I and II
CCA183	Female	NA	Negative	Negative	III and IV
CCA184	Male	NA	Negative	Negative	I and II
CCA185	Male	NA	Negative	Negative	III and IV
CCA186	Female	NA	Negative	Negative	III and IV
CCA187	Female	NA	Negative	Negative	III and IV
CCA188	Male	NA	Negative	Negative	III and IV
CCA189	Male	NA	Negative	Negative	I and II
CCA190	Female	NA	Positive	Negative	I and II
CCA191	Male	NA	Negative	Positive	I and II
CCA192	Female	NA	Negative	Negative	III and IV
CCA193	Female	NA	Negative	Negative	III and IV
CCA194	Female	NA	Negative	Negative	III and IV
CCA195	Female	NA	Negative	Negative	I and II
CCA196	Male	NA	Negative	Negative	III and IV
CCA197	Male	NA	Negative	Negative	I and II
CCA198	Female	NA	Negative	Negative	I and II
CCA199	Male	NA	Negative	Negative	I and II
CCA200	Female	NA	Negative	Negative	III and IV
CCA201	Female	NA	Negative	Negative	III and IV
CCA202	Male	NA	Negative	Negative	III and IV
CCA203	Male	NA	Negative	Negative	III and IV
CCA204	Female	NA	Negative	Negative	III and IV
CCA205	Male	NA	Negative	Negative	III and IV
CCA206	Male	NA	Negative	Negative	I and II
CCA207	Female	NA	Negative	Positive	I and II
CCA208	Female	NA	Negative	Negative	I and II
CCA209	Male	NA	Negative	Negative	I and II
CCA210	Male	NA	Negative	Negative	III and IV
CCA211	Female	NA	Negative	Negative	I and II
CCA212	Female	NA	Negative	Negative	I and II
CCA213	Female	NA	Negative	Negative	I and II
CCA214	Male	NA	Negative	Negative	III and IV
CCA215	Female	NA	Negative	Negative	I and II
CCA216	Male	NA	Negative	Negative	III and IV
CCA217	Female	NA	Negative	Negative	NA
CCA218	Male	>60	Negative	Negative	NA
CCA219	Male	<=60	NA	NA	NA
CCA220	Female	<=60	Negative	Negative	III and IV
CCA221	Male	<=60	Negative	Negative	I and II
CCA222	Female	<=60	NA	NA	NA
CCA223	Female	>60	Negative	Negative	NA
CCA224	Male	NA	NA	NA	NA
CCA225	Male	>60	Negative	Negative	I and II
CCA226	Male	<=60	Negative	Negative	I and II
CCA227	Male	>60	Negative	Negative	I and II
CCA228	Male	>60	Negative	Negative	I and II
CCA229	Female	>60	Negative	Negative	III and IV
CCA230	Female	<=60	Negative	Negative	I and II
CCA231	Male	>60	Negative	Negative	III and IV
CCA232	Male	>60	Negative	Negative	NA
CCA233	Female	>60	Negative	Negative	NA
CCA234	Female	>60	Negative	Negative	I and II
CCA235	Female	>60	Negative	Negative	NA
CCA236	Male	<=60	Negative	Negative	I and II
CCA237	Female	<=60	Negative	Negative	III and IV
CCA238	Male	>60	Negative	Positive	NA
CCA239	Male	<=60	Negative	Negative	I and II
CCA240	Female	>60	Negative	Negative	NA
CCA241	Male	>60	Negative	Negative	I and II
CCA242	Male	>60	Negative	Negative	III and IV
CCA243	Male	<=60	Negative	Negative	I and II
CCA244	Female	>60	Negative	Negative	I and II
CCA245	Female	<=60	Negative	Negative	NA
CCA246	Male	>60	Negative	Negative	NA
CCA247	Male	<=60	Negative	Negative	III and IV
CCA248	Male	<=60	Negative	Negative	NA
CCA249	Female	<=60	Negative	Negative	III and IV
CCA250	Female	<=60	Negative	Negative	I and II
CCA251	Female	>60	Positive	Negative	III and IV
CCA252	Female	>60	Positive	Negative	III and IV
CCA253	Female	<=60	Negative	Negative	I and II
CCA254	Male	>60	Positive	Negative	I and II
CCA255	Female	>60	Negative	Negative	III and IV
CCA256	Male	<=60	Negative	Negative	I and II
CCA257	Male	>60	Negative	Negative	I and II
CCA258	Male	<=60	Positive	Negative	I and II
CCA259	Female	<=60	Negative	Negative	III and IV
CCA260	Male	>60	Negative	Negative	I and II
CCA261	Female	>60	Negative	Negative	III and IV
CCA262	Female	>60	Positive	Negative	I and II
CCA263	Male	<=60	NA	NA	I and II
CCA264	Female	>60	Negative	Negative	NA
CCA265	Male	<=60	NA	NA	III and IV
CCA266	Male	<=60	Positive	Negative	III and IV
CCA267	Female	>60	NA	NA	III and IV
CCA268	Female	>60	Negative	Negative	I and II
CCA269	Male	>60	Negative	Negative	I and II
CCA270	Male	<=60	Negative	Negative	I and II
CCA271	Female	<=60	Positive	Positive	III and IV
CCA272	Male	>60	NA	NA	I and II
CCA273	Male	>60	NA	NA	III and IV
CCA274	Female	<=60	Negative	Negative	III and IV
CCA275	Female	>60	Negative	Negative	I and II
CCA276	Male	<=60	Negative	NA	III and IV
CCA277	Female	>60	Negative	Negative	I and II
CCA278	Female	<=60	Negative	NA	I and II
CCA279	Male	>60	Negative	Negative	I and II
CCA280	Male	<=60	Positive	NA	III and IV
CCA281	Female	>60	NA	NA	III and IV
CCA282	Male	<=60	NA	NA	III and IV
CCA283	Female	<=60	NA	NA	I and II
CCA284	Female	<=60	Negative	Negative	I and II
CCA285	Female	>60	NA	NA	III and IV
CCA286	Female	<=60	NA	NA	III and IV
CCA287	Male	>60	Negative	Negative	III and IV
CCA288	Female	>60	Negative	Negative	NA
CCA289	Male	>60	Positive	Negative	NA
CCA290	Female	>60	NA	NA	NA
CCA291	Female	>60	Negative	Negative	III and IV
CCA292	Female	<=60	Positive	Negative	III and IV
CCA293	Male	<=60	NA	NA	III and IV
CCA294	Female	>60	NA	NA	III and IV
CCA295	Male	<=60	NA	NA	III and IV
CCA296	Male	<=60	NA	NA	III and IV
CCA297	Female	<=60	Negative	Negative	III and IV
CCA298	Male	>60	Negative	Negative	III and IV
CCA299	Female	<=60	Negative	Negative	III and IV
CCA300	Male	<=60	Negative	Negative	III and IV
CCA301	Female	>60	NA	NA	III and IV
CCA302	Female	>60	NA	NA	III and IV
CCA303	Male	<=60	NA	NA	III and IV
CCA304	Male	<=60	NA	NA	III and IV
CCA305	Female	>60	NA	NA	III and IV
CCA306	Male	<=60	Negative	Negative	III and IV
CCA307	Female	>60	Positive	Negative	III and IV
CCA308	Male	>60	Negative	Negative	III and IV
CCA309	Male	<=60	NA	NA	III and IV
CCA310	Female	>60	NA	NA	III and IV
CCA311	Male	>60	NA	NA	III and IV
CCA312	Female	<=60	Negative	Negative	I and II
CCA313	Female	<=60	Negative	Negative	I and II
CCA314	Female	<=60	NA	NA	I and II
CCA315	Male	<=60	NA	NA	III and IV
CCA316	Male	<=60	NA	NA	I and II
CCA317	Female	<=60	NA	NA	I and II
CCA318	Female	>60	Negative	Negative	III and IV
CCA319	Female	<=60	Negative	Negative	III and IV
CCA320	Male	<=60	NA	NA	III and IV
CCA321	Male	<=60	NA	NA	III and IV
CCA322	Male	<=60	Negative	Negative	III and IV
CCA323	Male	<=60	NA	NA	III and IV
CCA324	Male	<=60	Negative	Negative	III and IV
CCA325	Male	<=60	Negative	Negative	III and IV
CCA326	Male	>60	NA	NA	III and IV
CCA327	Female	<=60	Negative	Negative	III and IV
CCA328	Female	<=60	Negative	Negative	III and IV
CCA329	Male	<=60	NA	NA	I and II
CCA330	Male	>60	NA	NA	III and IV
CCA331	Female	<=60	Negative	Negative	I and II
CCA332	Female	<=60	NA	NA	III and IV
CCA333	Male	>60	NA	NA	III and IV
CCA334	Male	<=60	Negative	Negative	III and IV
CCA335	Male	>60	NA	NA	III and IV
CCA336	Male	>60	NA	NA	I and II
CCA337	Male	>60	NA	NA	III and IV
CCA338	Male	<=60	NA	NA	III and IV
CCA339	Male	<=60	NA	NA	III and IV
CCA340	Male	<=60	NA	NA	III and IV
CCA341	Male	<=60	NA	NA	I and II
CCA342	Male	<=60	Positive	Negative	III and IV
CCA343	Male	<=60	NA	NA	I and II
CCA344	Male	>60	Negative	Negative	III and IV
CCA345	Male	<=60	Negative	Negative	I and II
CCA346	Male	>60	NA	NA	III and IV
CCA347	Male	>60	Negative	Negative	III and IV
CCA348	Male	<=60	NA	NA	III and IV
CCA349	Male	<=60	NA	NA	I and II
CCA350	Male	>60	NA	NA	III and IV
CCA351	Male	<=60	NA	NA	III and IV
CCA352	Female	<=60	NA	NA	III and IV
CCA353	Male	<=60	NA	NA	III and IV
CCA354	Male	>60	NA	NA	III and IV
CCA355	Male	<=60	NA	NA	III and IV
CCA356	Male	<=60	NA	NA	III and IV
CCA357	Female	<=60	NA	NA	I and II
CCA358	Female	<=60	NA	NA	III and IV
CCA359	Male	<=60	NA	NA	III and IV
CCA360	Male	>60	NA	NA	I and II
CCA361	Female	>60	NA	NA	III and IV
CCA362	Female	<=60	NA	NA	III and IV
CCA363	Male	<=60	NA	NA	III and IV
CCA364	Male	>60	NA	NA	I and II
CCA365	Male	<=60	NA	NA	III and IV
CCA366	Female	<=60	NA	NA	III and IV
CCA367	Male	>60	NA	NA	III and IV
CCA368	Female	<=60	NA	NA	III and IV
CCA369	Male	<=60	NA	NA	III and IV
CCA370	Female	>60	NA	NA	I and II
CCA371	Female	>60	NA	NA	III and IV
CCA372	Male	<=60	NA	NA	I and II
CCA373	Female	<=60	NA	NA	I and II
CCA374	Male	>60	NA	NA	I and II
CCA375	Male	>60	NA	NA	I and II
CCA376	Male	>60	NA	NA	III and IV
CCA377	Female	>60	NA	NA	III and IV
CCA378	Male	<=60	NA	NA	I and II
CCA379	Male	<=60	NA	NA	I and II
CCA380	Male	>60	NA	NA	III and IV
CCA381	Female	>60	NA	NA	III and IV
CCA382	Male	<=60	NA	NA	III and IV
CCA383	Male	>60	NA	NA	III and IV
CCA384	Female	<=60	NA	NA	III and IV
CCA385	Female	>60	NA	NA	III and IV
CCA386	Female	<=60	NA	NA	III and IV
CCA387	Male	>60	NA	NA	I and II
CCA388	Male	<=60	NA	NA	III and IV
CCA389	Male	>60	NA	NA	III and IV
CCA390	Male	>60	NA	NA	III and IV
CCA391	Female	<=60	NA	NA	III and IV
CCA392	Female	<=60	NA	NA	III and IV
CCA393	Male	<=60	NA	NA	III and IV
CCA394	Male	>60	NA	NA	III and IV
CCA395	Female	>60	NA	NA	III and IV
CCA396	Male	>60	NA	NA	III and IV
CCA397	Female	<=60	NA	NA	III and IV
CCA398	Female	<=60	NA	NA	III and IV
CCA399	Male	>60	NA	NA	III and IV
CCA400	Male	>60	NA	NA	I and II
CCA401	Female	<=60	NA	NA	I and II
CCA402	Female	<=60	NA	NA	III and IV
CCA403	Male	<=60	NA	NA	III and IV
CCA404	Male	<=60	Negative	Negative	III and IV
CCA405	Male	<=60	Negative	Negative	III and IV
CCA406	Male	<=60	Negative	Negative	III and IV
CCA407	Female	>60	Negative	Negative	III and IV
CCA408	Female	<=60	Negative	Negative	III and IV
CCA409	Male	>60	Negative	Negative	III and IV
CCA410	Male	<=60	Negative	Negative	III and IV
CCA411	Male	>60	Negative	Negative	III and IV
CCA412	Male	>60	Negative	Negative	III and IV
CCA413	Female	<=60	Negative	Negative	III and IV
CCA414	Female	>60	Negative	Negative	III and IV
CCA415	Female	<=60	Negative	Negative	III and IV
CCA416	Male	<=60	Negative	Negative	III and IV
CCA417	Male	>60	Negative	Negative	III and IV

## Sheet: Table S3
Table S3. The individual biological characteristics of samples for the MSK cohort.
ID	Age	Sex	HBV	HCV
P-0000114	<=60	Female	Negative	Negative
P-0000154	>60	Male	Negative	Negative
P-0000189	<=60	Male	Negative	Negative
P-0000192	>60	Male	Negative	Negative
P-0000298	<=60	Male	Positive	Negative
P-0000327	>60	Male	Negative	Negative
P-0000328	>60	Male	Negative	Negative
P-0000362	>60	Female	Negative	Negative
P-0000402	>60	Female	Negative	Negative
P-0000637	<=60	Female	Negative	Negative
P-0000643	>60	Female	Negative	Negative
P-0000644	>60	Female	Negative	Negative
P-0000713	>60	Female	Negative	Negative
P-0000766	>60	Male	Positive	Positive
P-0001001	>60	Male	Negative	Negative
P-0001185	<=60	Male	Negative	Negative
P-0001292	>60	Male	Negative	Negative
P-0001359	<=60	Female	Negative	Negative
P-0001403	<=60	Female	Negative	Negative
P-0001496	<=60	Male	Negative	Negative
P-0001539	>60	Female	Negative	Negative
P-0001638	<=60	Female	Negative	Negative
P-0001858	<=60	Female	Negative	Negative
P-0001933	>60	Female	Negative	Negative
P-0002059	>60	Male	Negative	Negative
P-0002064	>60	Female	Negative	Negative
P-0002119	>60	Female	Negative	Negative
P-0002135	>60	Female	Negative	Negative
P-0002143	<=60	Female	Negative	Negative
P-0002213	>60	Female	Negative	Negative
P-0002286	>60	Female	Negative	Negative
P-0002675	<=60	Male	Negative	Negative
P-0002906	>60	Female	Negative	Positive
P-0002937	<=60	Male	Negative	Negative
P-0003160	<=60	Female	Positive	Negative
P-0003177	>60	Female	Negative	Negative
P-0003187	<=60	Male	Negative	Negative
P-0003478	>60	Female	Negative	Negative
P-0003590	>60	Male	Negative	Negative
P-0003701	>60	Male	Negative	Negative
P-0003795	>60	Female	Negative	Negative
P-0003812	<=60	Female	Negative	Negative
P-0003946	>60	Female	Negative	Negative
P-0004080	>60	Male	Negative	Negative
P-0004252	<=60	Male	Negative	Negative
P-0005000	>60	Male	Negative	Negative
P-0005112	>60	Female	Negative	Negative
P-0005140	<=60	Male	Negative	Negative
P-0005161	<=60	Female	Negative	Negative
P-0005255	>60	Female	Negative	Negative
P-0005561	<=60	Female	Negative	Negative
P-0005835	<=60	Female	Negative	Negative
P-0006083	>60	Male	Negative	Negative
P-0006176	>60	Female	Negative	Negative
P-0006242	>60	Female	Negative	Negative
P-0006244	>60	Female	Negative	Negative
P-0006353	>60	Female	Negative	Negative
P-0006553	>60	Female	Negative	Negative
P-0006583	>60	Female	Negative	Negative
P-0006871	>60	Male	Negative	Negative
P-0006885	>60	Male	Negative	Negative
P-0007016	<=60	Female	Negative	Negative
P-0007107	<=60	Female	Negative	Negative
P-0007205	<=60	Male	Negative	Negative
P-0007213	>60	Female	Negative	Negative
P-0007275	>60	Male	Negative	Negative
P-0007417	>60	Male	Negative	Negative
P-0007510	<=60	Female	Negative	Negative
P-0007520	<=60	Female	Negative	Negative
P-0007599	<=60	Male	Negative	Negative
P-0007782	>60	Female	Negative	Negative
P-0008020	<=60	Male	Negative	Negative
P-0008146	>60	Female	Negative	Negative
P-0008182	<=60	Male	Negative	Negative
P-0008237	<=60	Female	Negative	Negative
P-0008286	>60	Female	Negative	Negative
P-0008287	>60	Female	Negative	Negative
P-0008648	<=60	Male	Negative	Negative
P-0008658	<=60	Male	Negative	Negative
P-0009191	>60	Female	Negative	Negative
P-0009306	<=60	Male	Negative	Negative
P-0009513	>60	Male	Negative	Negative
P-0009596	>60	Female	Negative	Negative
P-0009611	<=60	Male	Positive	Negative
P-0009825	>60	Male	Negative	Negative
P-0009916	<=60	Female	Negative	Negative
P-0009961	>60	Female	Negative	Negative
P-0010070	>60	Male	Negative	Negative
P-0010299	>60	Male	Negative	Positive
P-0010331	<=60	Female	Negative	Negative
P-0010533	>60	Male	Negative	Negative
P-0010574	>60	Male	Negative	Negative
P-0010615	<=60	Male	Negative	Negative
P-0010701	>60	Male	Negative	Negative
P-0010723	>60	Male	Negative	Negative
P-0010733	>60	Female	Negative	Negative
P-0010761	<=60	Male	Negative	Negative
P-0010851	<=60	Female	Negative	Negative
P-0011032	>60	Male	Negative	Negative
P-0011050	<=60	Female	Negative	Negative
P-0011076	>60	Female	Negative	Negative
P-0011104	<=60	Female	Negative	Negative
P-0011215	<=60	Male	Negative	Negative
P-0011223	>60	Female	Negative	Negative
P-0011240	<=60	Male	Negative	Negative
P-0011270	>60	Female	Negative	Negative
P-0011394	<=60	Male	Negative	Negative
P-0011416	<=60	Male	Negative	Negative
P-0011516	<=60	Female	Negative	Negative
P-0011556	>60	Female	Negative	Negative
P-0011566	<=60	Female	Negative	Negative
P-0012003	<=60	Male	Negative	Negative
P-0012155	<=60	Male	Negative	Negative
P-0012369	<=60	Female	Negative	Negative
P-0012538	<=60	Female	Negative	Negative
P-0012626	>60	Female	Positive	Negative
P-0012639	<=60	Female	Negative	Negative
P-0012644	>60	Male	Negative	Negative
P-0012666	<=60	Female	Negative	Negative
P-0013241	>60	Male	Negative	Negative
P-0013405	<=60	Male	Negative	Negative
P-0013971	<=60	Female	Negative	Negative
P-0014155	>60	Male	Negative	Negative
P-0014261	>60	Female	Negative	Negative
P-0014432	>60	Female	Negative	Negative
P-0014762	>60	Female	Negative	Negative
P-0014846	>60	Male	Negative	Positive
P-0015327	>60	Male	Negative	Negative
P-0015686	>60	Male	Negative	Negative
P-0015738	>60	Male	Negative	Positive
P-0015942	>60	Male	Negative	Negative
P-0016006	<=60	Male	Negative	Negative
P-0016167	<=60	Female	Negative	Negative
P-0016195	<=60	Female	Negative	Negative
P-0016436	>60	Female	Negative	Negative
P-0016599	>60	Female	Negative	Negative
P-0016621	<=60	Female	Negative	Negative
P-0016712	<=60	Female	Negative	Negative
P-0016737	>60	Male	Negative	Negative
P-0016805	<=60	Female	Negative	Negative
P-0016954	>60	Male	Negative	Negative
P-0016988	>60	Male	Negative	Negative
P-0017120	>60	Male	Negative	Negative
P-0017265	>60	Female	Negative	Negative
P-0017268	<=60	Female	Negative	Negative
P-0017511	<=60	Female	Negative	Negative
P-0017696	>60	Male	Negative	Negative
P-0017928	<=60	Male	Negative	Negative
P-0017971	>60	Female	Negative	Negative
P-0018110	>60	Male	Negative	Positive
P-0018307	>60	Female	Negative	Negative
P-0018664	<=60	Male	Negative	Negative
P-0018902	>60	Male	Negative	Negative
P-0019285	<=60	Male	Positive	Positive
P-0019382	>60	Male	Negative	Negative
P-0019665	>60	Female	Negative	Negative
P-0019995	>60	Female	Negative	Negative
P-0020345	>60	Female	Positive	Negative
P-0020410	<=60	Female	Negative	Negative
P-0020671	>60	Female	Negative	Negative
P-0020719	>60	Female	Negative	Negative
P-0020746	>60	Male	Negative	Negative
P-0020961	<=60	Female	Negative	Negative
P-0020972	>60	Male	Negative	Negative
P-0020976	<=60	Female	Negative	Negative
P-0021071	>60	Male	Negative	Negative
P-0021327	>60	Male	Negative	Negative
P-0021672	<=60	Male	Negative	Negative
P-0021676	>60	Male	Negative	Negative
P-0021923	>60	Male	Negative	Negative
P-0022089	>60	Male	Negative	Negative
P-0022253	<=60	Female	Negative	Negative
P-0022369	<=60	Male	Negative	Negative
P-0022478	>60	Male	Negative	Negative
P-0022544	>60	Male	Negative	Positive
P-0022663	>60	Female	Negative	Negative
P-0023103	>60	Female	Negative	Negative
P-0023266	<=60	Male	Negative	Negative
P-0023297	>60	Female	Negative	Negative
P-0023349	<=60	Male	Negative	Negative
P-0023374	>60	Male	Positive	Negative
P-0023593	<=60	Male	Negative	Negative
P-0023672	<=60	Male	Positive	Negative
P-0023701	>60	Female	Negative	Negative
P-0023703	>60	Female	Negative	Negative
P-0023722	>60	Male	Negative	Negative
P-0023976	>60	Female	Negative	Negative
P-0024085	<=60	Male	Negative	Negative
P-0024099	<=60	Female	Negative	Negative
P-0024187	>60	Female	Negative	Negative
P-0024466	>60	Male	Negative	Negative
P-0024469	>60	Male	Negative	Positive
P-0024484	<=60	Male	Positive	Negative
P-0024645	>60	Female	Negative	Negative
P-0024678	<=60	Male	Negative	Negative
P-0024693	>60	Male	Negative	Negative
P-0025197	>60	Male	Negative	Negative
P-0025289	>60	Female	Negative	Negative
P-0025511	>60	Female	Negative	Negative
P-0025678	<=60	Male	Negative	Negative
P-0025771	>60	Female	Negative	Negative
P-0025807	>60	Female	Negative	Negative
P-0025835	>60	Female	Negative	Negative
P-0025873	<=60	Male	Negative	Negative
P-0026007	>60	Male	Negative	Negative
P-0026213	<=60	Female	Negative	Negative
P-0026424	<=60	Male	Negative	Negative
P-0027028	>60	Female	Negative	Positive
P-0027200	>60	Male	Negative	Negative
P-0027218	>60	Male	Negative	Negative
P-0027544	<=60	Male	Negative	Negative
P-0027623	>60	Female	Negative	Negative
P-0027646	>60	Female	Negative	Negative
P-0027691	>60	Male	Negative	Negative
P-0027847	>60	Female	Negative	Negative
P-0027866	<=60	Male	Negative	Negative
P-0028209	>60	Male	Negative	Negative
P-0028442	>60	Male	Negative	Negative
P-0028619	<=60	Female	Negative	Negative
P-0028624	<=60	Female	Negative	Negative
P-0029067	<=60	Male	Negative	Negative
P-0029340	>60	Male	Negative	Negative
P-0029363	>60	Female	Negative	Negative
P-0029803	<=60	Female	Negative	Negative
P-0029964	<=60	Female	Negative	Negative
P-0030232	>60	Male	Negative	Negative
P-0030835	>60	Female	Negative	Negative
P-0030895	<=60	Female	Negative	Negative
P-0031039	>60	Male	Negative	Negative
P-0031204	>60	Male	Negative	Negative
P-0031309	<=60	Female	Negative	Negative
P-0032033	>60	Female	Negative	Negative
P-0032208	>60	Male	Negative	Negative
P-0032234	>60	Male	Negative	Negative
P-0032273	<=60	Male	Negative	Negative
P-0032507	>60	Male	Negative	Negative
P-0032563	<=60	Male	Positive	Negative
P-0032872	>60	Male	Negative	Negative
P-0033136	<=60	Female	Negative	Negative
P-0033605	>60	Male	Negative	Negative
P-0033745	>60	Male	Negative	Negative
P-0033769	>60	Male	Negative	Negative
P-0034399	<=60	Female	Negative	Negative
P-0034901	>60	Female	Negative	Negative
P-0035035	>60	Female	Negative	Negative
P-0035071	<=60	Male	Negative	Negative
P-0035318	<=60	Male	Negative	Negative
P-0035868	<=60	Male	Negative	Negative
P-0036277	>60	Female	Negative	Negative
P-0036358	>60	Male	Negative	Negative
P-0036445	>60	Female	Negative	Negative
P-0036559	>60	Male	Negative	Negative
P-0036910	<=60	Female	Negative	Negative
P-0036922	>60	Female	Negative	Negative
P-0036980	<=60	Female	Negative	Negative
P-0037102	>60	Female	Negative	Negative
P-0037237	>60	Male	Negative	Negative
P-0037617	<=60	Female	Negative	Positive
P-0037787	>60	Female	Negative	Negative
P-0037859	<=60	Male	Negative	Negative
P-0037881	>60	Male	Negative	Negative
P-0037916	<=60	Male	Negative	Negative
P-0037962	>60	Male	Negative	Negative
P-0038153	>60	Male	Negative	Negative
P-0038537	>60	Female	Negative	Negative
P-0038547	>60	Female	Negative	Negative
P-0039269	>60	Male	Negative	Negative
P-0039329	>60	Female	Negative	Negative
P-0039370	<=60	Female	Negative	Negative
p_C_04RTFT	<=60	Female	Negative	Negative
p_C_0FN8V5	>60	Male	Negative	Negative
p_C_34WM96	>60	Male	Negative	Negative
p_C_4EF0F6	<=60	Female	Negative	Negative
p_C_62YLL6	>60	Female	Negative	Negative
p_C_7WJ17T	>60	Male	Negative	Negative
p_C_AF4LDR	<=60	Female	Negative	Negative
p_C_AWA446	>60	Female	Negative	Negative
p_C_D6R9UW	>60	Male	Negative	Negative
p_C_FKEEFP	>60	Female	Negative	Negative
p_C_FPCVVU	>60	Male	Negative	Negative
p_C_LRJXH7	<=60	Male	Negative	Negative
p_C_M3D7NU	>60	Female	Negative	Negative
p_C_MNR49F	>60	Male	Negative	Negative
p_C_NJT27K	<=60	Female	Negative	Negative
p_C_RU6NNY	<=60	Female	Negative	Negative
p_C_RVJRMV	>60	Female	Negative	Negative
p_C_RXFEX7	<=60	Female	Negative	Negative
p_SL_chc_009	>60	Male	Negative	Negative
p_SL_chc_022	>60	Female	Negative	Negative
p_WJ_chol_001	<=60	Female	Negative	Positive
p_WJ_chol_002	>60	Female	Negative	Negative
p_WJ_chol_003	>60	Male	Negative	Negative
p_WJ_chol_004	<=60	Male	Negative	Negative
p_WJ_chol_005	>60	Female	Negative	Negative
p_WJ_chol_006	>60	Female	Negative	Negative
p_WJ_chol_007	>60	Female	Negative	Negative
p_WJ_chol_008	<=60	Female	Negative	Negative
p_WJ_chol_009	<=60	Female	Negative	Negative
p_WJ_chol_010	>60	Female	Positive	Negative
p_WJ_chol_011	>60	Female	Negative	Positive
p_WJ_chol_012	>60	Female	Negative	Negative
p_WJ_chol_013	>60	Female	Negative	Negative
p_WJ_chol_014	>60	Male	Negative	Negative
p_WJ_chol_015	>60	Female	Negative	Negative
p_WJ_chol_016	>60	Male	Negative	Negative
p_WJ_chol_017	>60	Male	Negative	Negative
p_WJ_chol_019	>60	Male	Negative	Negative
p_WJ_chol_020	>60	Female	Negative	Negative
p_WJ_chol_021	<=60	Female	Negative	Negative
p_WJ_chol_022	>60	Male	Negative	Negative
p_WJ_chol_023	>60	Male	Negative	Negative
p_WJ_chol_024	<=60	Male	Negative	Negative
p_WJ_chol_025	>60	Female	Negative	Negative
p_WJ_chol_026	>60	Female	Negative	Negative
p_WJ_chol_027	>60	Male	Negative	Positive
p_WJ_chol_028	>60	Female	Negative	Negative
p_WJ_chol_029	>60	Female	Negative	Negative
p_WJ_chol_030	>60	Female	Negative	Negative
p_WJ_chol_031	<=60	Female	Negative	Negative
p_WJ_chol_032	>60	Male	Negative	Negative
p_WJ_chol_033	>60	Male	Negative	Negative
p_WJ_chol_034	>60	Male	Negative	Negative
p_WJ_chol_035	>60	Female	Negative	Negative
p_WJ_chol_036	>60	Female	Negative	Negative
p_WJ_chol_037	<=60	Female	Negative	Negative
p_WJ_chol_038	<=60	Female	Negative	Negative
p_WJ_chol_040	>60	Female	Negative	Negative
p_WJ_chol_041	<=60	Male	Negative	Negative
p_WJ_chol_043	<=60	Female	Positive	Negative
p_WJ_chol_044	>60	Female	Negative	Negative
p_WJ_chol_045	>60	Male	Negative	Negative
p_WJ_chol_046	<=60	Female	Negative	Negative
p_WJ_chol_047	>60	Male	Negative	Negative
p_WJ_chol_048	>60	Male	Negative	Negative
p_WJ_chol_049	>60	Male	Negative	Negative
p_WJ_chol_050	>60	Male	Negative	Negative
p_WJ_chol_051	<=60	Male	Negative	Negative
p_WJ_chol_053	>60	Male	Negative	Negative
p_WJ_chol_057	>60	Female	Negative	Negative
p_WJ_chol_058	>60	Male	Negative	Negative
p_WJ_chol_059	>60	Female	Positive	Negative
p_WJ_chol_060	>60	Male	Negative	Negative
p_WJ_chol_061	>60	Female	Negative	Negative
p_WJ_chol_062	<=60	Female	Negative	Negative
p_WJ_chol_063	>60	Male	Negative	Negative
p_WJ_chol_064	>60	Female	Negative	Negative
p_WJ_chol_065	>60	Female	Negative	Negative
p_WJ_chol_066	<=60	Male	Negative	Negative
p_WJ_chol_067	>60	Female	Negative	Negative
p_WJ_chol_068	<=60	Male	Negative	Negative
p_WJ_chol_070	>60	Female	Positive	Negative
p_WJ_chol_071	<=60	Female	Positive	Negative
p_WJ_chol_072	>60	Male	Negative	Negative
p_WJ_chol_074	>60	Female	Negative	Negative
p_WJ_chol_075	>60	Female	Negative	Negative
p_WJ_chol_076	>60	Female	Negative	Negative
p_WJ_chol_077	>60	Female	Negative	Negative
p_WJ_chol_078	>60	Female	Negative	Negative
p_WJ_chol_082	>60	Male	Positive	Negative
p_WJ_chol_083	>60	Female	Negative	Positive
p_WJ_chol_084	>60	Female	Negative	Negative
p_WJ_chol_085	>60	Male	Negative	Negative
p_WJ_chol_086	>60	Female	Negative	Negative
p_WJ_chol_089	<=60	Female	Negative	Negative
p_WJ_chol_090	>60	Female	Negative	Positive
p_WJ_chol_091	>60	Male	Negative	Negative
p_WJ_chol_092	>60	Male	Negative	Negative
p_WJ_chol_093	>60	Male	Negative	Negative
p_WJ_chol_094	>60	Male	Negative	Negative
p_WJ_chol_095	>60	Female	Negative	Negative
p_WJ_chol_096	>60	Female	Negative	Negative
p_WJ_chol_103	<=60	Male	Negative	Negative
p_WJ_chol_106	>60	Female	Negative	Negative
p_WJ_chol_108	<=60	Male	Negative	Negative
p_WJ_chol_109	>60	Female	Negative	Negative
p_WJ_chol_111	>60	Male	Negative	Negative
p_WJ_chol_113	<=60	Female	Negative	Negative
p_WJ_chol_114	>60	Female	Negative	Negative
p_WJ_chol_116	>60	Male	Negative	Negative

## Sheet: Table S4
Table S4. The individual biological characteristics of samples for the SH cohort.
ID	Sex	Age	HBV	HCV
ihch_smmu_25	Male	<=60	Positive	Negative
ihch_smmu_06	Male	<=60	Positive	Negative
ihch_smmu_05	Female	<=60	Positive	Negative
ihch_smmu_48	Male	<=60	Positive	Negative
ihch_smmu_08	Male	<=60	Positive	Negative
ihch_smmu_39	Female	>60	Positive	Negative
ihch_smmu_71	Male	<=60	Positive	Negative
ihch_smmu_60	Male	<=60	Positive	Negative
ihch_smmu_74	Male	<=60	Negative	Negative
ihch_smmu_91	Female	>60	Negative	Negative
ihch_smmu_86	Male	>60	Negative	Negative
ihch_smmu_79	Female	<=60	Positive	Negative
ihch_smmu_94	Male	<=60	Positive	Negative
ihch_smmu_42	Female	<=60	Negative	Negative
ihch_smmu_119	Male	<=60	Positive	Negative
ihch_smmu_122	Male	<=60	Negative	Negative
ihch_smmu_50	Female	>60	Positive	Negative
ihch_smmu_8_1	Male	<=60	Negative	Negative
ihch_smmu_26	Male	<=60	Positive	Negative
ihch_smmu_88	Male	<=60	Positive	Negative
ihch_smmu_69	Male	<=60	Positive	Negative
ihch_smmu_41	Male	<=60	Positive	Negative
ihch_smmu_01	Male	>60	Negative	Negative
ihch_smmu_82	Female	<=60	Negative	Negative
ihch_smmu_113	Male	<=60	Positive	Negative
ihch_smmu_53	Male	>60	Negative	Negative
ihch_smmu_134	Female	<=60	Negative	Negative
ihch_smmu_101	Male	<=60	Negative	Negative
ihch_smmu_89	Female	>60	Negative	Negative
ihch_smmu_121	Male	<=60	Positive	Negative
ihch_smmu_140	Female	<=60	Positive	Negative
ihch_smmu_120	Male	<=60	Positive	Negative
ihch_smmu_116	Female	<=60	Negative	Negative
ihch_smmu_118	Male	<=60	Positive	Negative
ihch_smmu_125	Female	<=60	Positive	Negative
ihch_smmu_111	Male	>60	Negative	Positive
ihch_smmu_35	Male	>60	Negative	Negative
ihch_smmu_107	Male	>60	Negative	Negative
ihch_smmu_63	Female	<=60	Negative	Negative
ihch_smmu_03	Female	<=60	Negative	Negative
ihch_smmu_34	Male	<=60	Negative	Negative
ihch_smmu_46	Female	<=60	Negative	Negative
ihch_smmu_87	Male	<=60	Positive	Negative
ihch_smmu_52	Male	<=60	Positive	Negative
ihch_smmu_128	Male	>60	Positive	Negative
ihch_smmu_100	Female	<=60	Positive	Negative
ihch_smmu_80	Female	<=60	Negative	Negative
ihch_smmu_70	Female	<=60	Negative	Negative
ihch_smmu_139	Male	>60	Negative	Negative
ihch_smmu_123	Female	>60	Negative	Negative
ihch_smmu_58	Male	<=60	Positive	Negative
ihch_smmu_17	Male	<=60	Negative	Negative
ihch_smmu_24	Female	<=60	Negative	Negative
ihch_smmu_85	Female	<=60	Negative	Negative
ihch_smmu_33	Female	<=60	Negative	Negative
ihch_smmu_8_2	Male	<=60	Negative	Negative
ihch_smmu_81	Male	<=60	Negative	Negative
ihch_smmu_09	Male	>60	Positive	Negative
ihch_smmu_141	Male	>60	Negative	Negative
ihch_smmu_108	Female	<=60	Negative	Negative
ihch_smmu_90	Male	<=60	Negative	Negative
ihch_smmu_143	Male	<=60	Positive	Negative
ihch_smmu_115	Female	<=60	Negative	Negative
ihch_smmu_29	Female	>60	Negative	Negative
ihch_smmu_129	Female	>60	Negative	Negative
ihch_smmu_147	Male	<=60	Positive	Negative
ihch_smmu_07	Female	>60	Negative	Negative
ihch_smmu_51	Male	<=60	Negative	Negative
ihch_smmu_02	Female	<=60	Negative	Negative
ihch_smmu_109	Female	Unavailable	Unavailable	Unavailable
ihch_smmu_61	Female	<=60	Negative	Negative
ihch_smmu_146	Male	<=60	Negative	Negative
ihch_smmu_56	Male	<=60	Positive	Negative
ihch_smmu_18	Male	<=60	Positive	Negative
ihch_smmu_131	Male	<=60	Positive	Negative
ihch_smmu_10	Male	<=60	Positive	Negative
ihch_smmu_133	Male	>60	Negative	Negative
ihch_smmu_95	Male	<=60	Positive	Negative
ihch_smmu_145	Male	>60	Positive	Negative
ihch_smmu_13	Male	<=60	Positive	Negative
ihch_smmu_19	Female	<=60	Positive	Negative
ihch_smmu_67	Male	>60	Negative	Negative
ihch_smmu_99	Male	>60	Negative	Positive
ihch_smmu_8_6	Female	>60	Negative	Negative
ihch_smmu_144	Male	>60	Negative	Negative
ihch_smmu_20	Male	<=60	Positive	Negative
ihch_smmu_66	Female	>60	Negative	Negative
ihch_smmu_142	Male	<=60	Positive	Negative
ihch_smmu_130	Male	<=60	Positive	Negative
ihch_smmu_16	Female	>60	Positive	Negative
ihch_smmu_98	Male	>60	Negative	Negative
ihch_smmu_137	Female	<=60	Negative	Negative
ihch_smmu_59	Female	<=60	Positive	Negative
ihch_smmu_110	Male	<=60	Positive	Negative
ihch_smmu_112	Male	<=60	Negative	Negative
ihch_smmu_8_4	Male	<=60	Negative	Negative
ihch_smmu_135	Male	>60	Negative	Negative
ihch_smmu_127	Male	<=60	Positive	Negative
ihch_smmu_64	Male	<=60	Positive	Negative
ihch_smmu_132	Female	>60	Negative	Negative
ihch_smmu_28	Male	<=60	Positive	Negative
ihch_smmu_44	Female	>60	Negative	Negative
ihch_smmu_97	Male	<=60	Positive	Negative
